# Supplementary material for: High Cell Density Cultivation Process for the Expression of Botulinum Neurotoxin a Receptor Binding Domain
Source: Toxins (Basel). 2022 Apr 14;14(4):281. doi: 10.3390/toxins14040281 (PMC9031141; doi:10.3390/toxins14040281)
Supplement: Supplementary file 1 [file toxins-14-00281-s001.zip]

Archive with 1 entries (1 files):
- toxins-1669775-supplementary.pdf
